# Supplementary material for: Sustainable, Highly Efficient and Superhydrophobic Fluorinated Silica Functionalized Chitosan Aerogel for Gravity-Driven Oil/Water Separation
Source: Gels. 2021 Jun 2;7(2):66. doi: 10.3390/gels7020066 (PMC8293147; doi:10.3390/gels7020066)
Supplement: Supplementary file 1 [file gels-07-00066-s001.zip]

Archive with 1 entries (1 files):
- gels-1228587-supplementary.pdf
